# Supplementary material for: Antimicrobial Resistance and Phylo-Groups of Escherichia coli at the Human–Primate Interface in Gabon: A One Health Study
Source: Antibiotics (Basel). 2026 Apr 29;15(5):446. doi: 10.3390/antibiotics15050446 (PMC13203282; doi:10.3390/antibiotics15050446)
Supplement: Supplementary file 1 [file antibiotics-15-00446-s001.zip]

Archive with 1 entries (1 files):
- antibiotics-4155739-supplementary.pdf
